# Supplementary material for: The inflammaging microenvironment induces dysfunctional rewiring of Tfh cell differentiation
Source: JCI Insight. 2025 Mar 4;10(8):e187271. doi: 10.1172/jci.insight.187271 (PMC12016926; doi:10.1172/jci.insight.187271)
Supplement: Supporting data values [file jciinsight-10-187271-s009.xlsx]

## Sheet: Figure 4B-C
	H1 Binding					log2 H1 HAI
	0	7	14	28		0	7	14	28
Aged	286571	432670	584696	513490		4	4	5	4
	140010	335413	346576	228393		3	4	5	7
	201745	257190	123216	195109		3	3	3	3
	215816	322301	535730	546323		3	3	3	3
	224575	432973	294116	442254		4	4	4	4
	263126	499795	510491	578757		3	3	3	3
	343022	306859	545547	291971		3	3	4	4
	266632	363736	678925	562229		5	5	5	5
	550360	574563	389965	452796		6	6	8	8
	139754	422213	520355	255841		5	4	4	4
	270418	357216	459917	36572		4	4	5	5
	261515	485842	69960.3	707958		6	6	7	8
	245708	512510	338885	179186		5	5	7	6
	347690	408296	155916	448666		3	4	5	6
	400179	501888	857033	681200		6	6	6	6
	42772.3	40749.3	4350	591006		5	5	5	5
	591260	288781	476443	323257		6	6	6	5
	240795	309159	32409.7	17423		3	3	4	4
	219774	413785	288760	311475		4	4	4	5
	324278	440664	485724	414116		4	4	5	5
	267179	377560	817190	425677		4	4	6	5
	329502	199333	214578	255453		3	3	3	3
	111180	317633	336631	627429		3	5	6	7
	321716	268436	514043	357442		3	3	5	5
	356259	663573	878071	13365		4	6	6	7
	41811	5483	874182	414865		3	3	3	3
	197427	267772	306054	290903		4	4	5	5
	336946	499623	586746	365339		4	5	5	5
	188408	271910	288493	123638		8	8	8	8
	180485	201011	449454	272552		5	5	7	6
	140236	241418	356767	299234		3	4	4	5
	286525	255835	385035	361822		5	5	6	6
	203218	486162	660188	344657		3	7	7	8
	60239.7	306320	309842	6397.33		3	4	6	7
	206604	279108	325273	248123		3	3	4	5
	134733	216278	271041	703762		5	5	7	8
	287280	405407	734054	526098		3	4	4	5
	224361	481583	392363	669578		5	6	8	8
	428069	436497	513885	460051		3	3	3	4
	223636	452562	643590	653775		3	3	5	6
	302594	466598	426240	586486		3	4	6	6
	338109	154365	437481	286308		3	4	6	6
	396395	468252	618996	718010		5	5	5	5
	445786	623903	427724	479525		3	3	3	3
	346985	76072	313409	302547		4	4	4	4
	113790	113229	434400	368637		5	5	5	5
	10909	656718	615630	563605		5	5	5	5
	126474	67189.3	111748	64516		4	4	5	5
	270456	426489	562223	452714		4	5	6	6
	81852	162219	172469	620991		5	5	5	5
	271826	265434	228631	204609		5	5	5	5
	219253	617766	571007	403483		4	5	6	6
	105079	105526	106275	128324		3	3	3	3
	80974.7	71832.3	123983	75831		3	3	4	4
	43310	69038.7	112780	120752		4	3	3	3
	135785	179913	244344	340387		3	3	4	4
	274338	424847	661614	408861		4	5	5	5
	113379	154339	104999	201659		4	4	5	5
	120705	106530	248608	156891		3	3	3	3
	48635.7	23825.3	235467	238122		3	3	3	3
	66095	49065.3	136104	197074		4	5	5	5
	269153	146093	473933	415857		5	5	5	5
	464737	505459	366590	368090		5	5	5	5
	276246	287004	449087	567443		6	6	6	6
	243751	681413	935351	885946		4	5	5	5
	386021	582382	621456	710276		4	5	5	5
	324239	235636	189799	182291		3	3	3	3
	417372	432219	500896	501970		6	6	7	6
	488440	519100	712289	786571		5	8	8	8
	342483	328064	415633	201650		3	3	3	3
	317474	306848	493769	370899		4	5	5	5
	175689	313463	351131	331276		5	5	6	6
	152586	300131	280595	304296		3	5	7	7
	370803	245735	196527	141327		3	3	3	3
	48070.3	96436	180875	239439		3	3	5	5
	389016	410925	353018	408299		3	3	3	4
	462927	462728	363373	680598		7	6	6	6
	82817.7	64776.7	88155	177859		3	3	3	3
						4	4	5	5
Young	415954	571709	562322	425891		3	3	4	4
	172686	248797	414225	378390		3	5	8	8
	146825	677358	700541	403805		6	6	7	7
	426828	484253	587650	431485		6	6	7	6
	222465	315976	706705	316179		5	6	6	6
	655759	565738	530560	530528		10	9	9	9
	414029	549712	752669	605389		3	3	5	5
	184533	444207	364988	367046		6	7	7	7
	691432	633648	767509	904712		3	5	7	6
	138850	661533	751082	530355		3	4	6	6
	153503	197266	243864	340433		8	7	8	7
	561973	619384	842429	793610		7	7	7	7
	339707	630958	607721	675725		9	9	9	9
	523209	434370	447023	500670		8	8	9	8
	523022	421852	473875	572497		7	7	7	7
	435866	435630	351571	217036		7	7	7	8
	473053	710780	578906	666057		7	8	8	8
	552085	523857	410813	652101

## Sheet: Figure 4D-J
PID	Age	Group	Gender	Dose	Timepoint	#CD4	%cTfh	%cTfr	%ICOS+ PD1+	%ICOS_hi CD38_hi	%cTfh1	%cTfh2	%cTfh17	CD226+ Tigit+	CXCR5 MFI	PD-1 MFI
2	76	Aged	F	High	A	32705	7.37	1.02	44.6	3.15	21.8	55	16.5	35	8623	4685
2	76	Aged	F	High	B	24155	7.01	1.12	41.3	3.54	28.5	48.6	14.1	35.4	9859	4402
2	76	Aged	F	High	C	15378	7.48	0.86	36.9	3.83	17.1	23	32.8	35.2	9252	3967
2	76	Aged	F	High	D	9414	6.03	0.63	44.2	2.46	27.3	47.9	20.1	32.7	10732	4484
4	68	Aged	F	High	A	29532	11.6	2.05	29.7	2.7	31.2	48.7	12.5	18.2	9838	3085
4	68	Aged	F	High	B	66760	13.9	2.65	26.2	5.01	30.6	63.2	3.51	20.3	7789	2912
4	68	Aged	F	High	C	61054	14.2	2.44	26.3	2.63	31.6	61.5	3.99	20.1	8086	2758
4	68	Aged	F	High	D	23948	10.7	2.53	23.7	2.62	32.1	51.5	10.3	18.5	10444	2416
8	72	Aged	F	High	A	81746	9.25	1	32.9	8.75	29.9	42.3	21.7	29.6	9448	4397
8	72	Aged	F	High	B	136292	8.23	0.75	38.3	8.84	33.2	40.1	20.8	35.8	8308	5449
8	72	Aged	F	High	C	133871	7.76	0.51	34.6	7.69	19.6	41.6	31.9	33	6550	4920
8	72	Aged	F	High	D	107541	8.83	0.78	31.5	7.27	30.4	40.7	22.2	31.7	8721	4234
9	25	Young	F	Standard	A	13849	4.75	0.53	38.9	6.23	60.3	25.1	7.75	41.9	8671	4455
9	25	Young	F	Standard	B	17989	6.08	0.54	36.2	8.42	60.6	33.9	2.56	45.2	10002	3965
9	25	Young	F	Standard	C	15990	9.22	0.48	29.5	9.02	57.1	34.1	5.02	38.9	10740	5130
9	25	Young	F	Standard	D	24937	6.61	0.61	27.4	10.6	49.6	36.6	8.5	36.6	10741	8445
10	68	Aged	F	High	A	37905	12.8	2.59	52.3	1.61	56.5	16	11.9	41.3	15235	7172
10	68	Aged	F	High	B	32209	14.1	2.7	45.4	2.82	56.2	17.5	10.7	38.5	15746	6496
10	68	Aged	F	High	C	43593	16.5	2.62	46.9	2.68	50.4	24.9	13.4	36.8	12375	5856
11	69	Aged	M	Standard	A	31797	12.3	2.41	42.4	1.66	40.4	49.7	6.11	41	10923	4386
11	69	Aged	M	Standard	B	36660	14.1	2.22	34.6	1.34	43.6	52.2	1.8	36.3	8305	3463
11	69	Aged	M	Standard	C	45986	16.7	2.49	37.5	1.74	43.4	51.9	2.3	36.4	9370	3668
11	69	Aged	M	Standard	D	27221	16.7	2.76	43.8	2.31	45.4	44.9	6.29	36.5	12035	4390
14	72	Aged	F	High	A	6403	10	0.83	25.3	3.44	17.2	45.2	28.1	26.7	10369	2687
14	72	Aged	F	High	B	16217	4.74	0.76	28.5	2.99	30.9	43.6	16.9	23	8767	2909
14	72	Aged	F	High	C	27004	5.17	0.91	29.9	2.72	29.3	26.7	22.5	31.1	9655	2996
14	72	Aged	F	High	D	14253	8.19	1.47	22.4	1.89	25.4	52.4	14	22	10599	2484
17	70	Aged	F	High	A	119451	9.55	1.64	21.7	2.06	31.6	51.7	12.1	22.7	9742	2464
17	70	Aged	F	High	B	78451	6.42	0.66	23.1	2.04	16.4	76.6	3.95	24.3	4477	2631
17	70	Aged	F	High	C	37059	4.14	0.27	19	3.39	5.86	77.3	10.8	17.4	3197	2236
18	72	Aged	M	High	A	16719	15.1	1.11	10.1	0.67	26.2	72.8	1.26	23.9	6326	3811
18	72	Aged	M	High	B	28176	13.7	0.93	12.2	1.96	23.7	75.8	0.85	29.1	5263	4403
18	72	Aged	M	High	C	12380	15.9	1.3	14.7	2.43	30.3	67	2.54	28.2	8967	4917
18	72	Aged	M	High	D	35494	14.5	1.27	11.9	1.85	25.3	73.8	0.86	26.9	6385	4341
20	75	Aged	M	Unk	A	9225	15.9	1.21	16.4	1.43	25	47.2	19	19.2	11708	1976
20	75	Aged	M	Unk	B	23501	17.9	1.91	18.1	1.59	23.1	43.5	22.6	21	11750	2183
20	75	Aged	M	Unk	C	10198	17.9	2.05	16.9	1.75	27.8	52.9	12.7	18.5	11061	2050
20	75	Aged	M	Unk	D	23030	19.4	2.07	19.6	1.63	28.7	46.6	14.8	22.3	12761	2223
22	66	Aged	M	High	A	163880	11.1	1.48	29.4	3.41	31.6	45.7	15.7	37.3	11321	3214
22	66	Aged	M	High	B	160575	11.9	1.41	31.1	5.05	26.5	49.6	17.9	40.1	10364	3287
22	66	Aged	M	High	C	118415	11.4	1.22	27.1	2.67	31.1	58.6	6.46	36.5	8548	2813
22	66	Aged	M	High	D	85210	12.1	1.38	25	1.77	34	56	6.57	35.2	10028	2634
25	19	Young	M	Standard	A	34760	9.44	1.38	32.8	10.5	35.4	41	16.2	26.1	4411	9943
25	19	Young	M	Standard	B	38289	7.01	0.93	33.8	13.6	29.5	52.2	13.6	31.5	4810	8179
25	19	Young	M	Standard	C	26242	9.1	0.88	33.8	12.8	31.3	50.7	12.9	29.8	4518	8807
25	19	Young	M	Standard	D	35786	9.77	1.17	35.4	14.1	34	46.1	14.4	32	5737	8795
26	71	Aged	F	High	A	9223	4.52	1.26	37.4	0.72	60.9	17.3	11	42.2	14635	3651
26	71	Aged	F	High	B	8178	9.44	1.61	18.9	4.4	42.6	50.4	4.02	28.9	15520	1954
26	71	Aged	F	High	C	27078	9.32	1.56	21.3	2.62	51.8	38.7	5.43	32.1	15810	2055
26	71	Aged	F	High	D	23104	9.26	1.38	22.3	1.31	51.2	37.6	6.92	29.6	16711	2075
27	71	Aged	M	High	A	28810	17.6	1.31	43.6	7.38	32.8	63.2	1.22	49.3	5188	12404
27	71	Aged	M	High	B	17162	13.9	0.8	37.5	4.66	23.7	71.7	1.89	42.6	6027	10454
27	71	Aged	M	High	C	30292	16.3	1.32	39.6	6.27	33.9	62.6	1.54	42.6	6072	11403
27	71	Aged	M	High	D	9814	13	0.89	47.5	3.53	46.9	44.6	5.57	32.4	8604	14338
29	84	Aged	F	Unk	A	76176	3.91	0.65	43.3	15.9	18.9	74.5	6.32	26	3956	6279
29	84	Aged	F	Unk	B	38879	7.12	1.74	43.9	18.6	39.1	54.5	5.16	30.7	6076	7848
29	84	Aged	F	Unk	C	122593	6.84	2.42	41.7	16.2	39.1	49	9.52	28.9	6147	5958
29	84	Aged	F	Unk	D	85744	7.68	2.39	46.9	16.4	43.8	38	13.1	32.9	6718	6795
31	73	Aged	F	High	A	47108	11.7	1.53	21.9	0.62	39.7	48.7	7.59	21.9	8994	2280
31	73	Aged	F	High	B	47942	11.7	1.68	24.6	2.21	38.1	57.9	1.58	24.9	6567	2734
31	73	Aged	F	High	C	65122	11.1	1.61	20	1.55	39	56.5	2.1	21.5	8346	2150
31	73	Aged	F	High	D	36580	9.4	1.06	24.4	0.7	32.6	61.9	2.24	27.3	4459	2552
34	78	Aged	F	High	A	49865	5.22	0.48	18.9	1.15	5.61	71.5	17.5	22.9	4088	2301
34	78	Aged	F	High	B	78361	7.98	2.26	27.2	4.09	33.4	42.6	16.2	25.3	7838	3594
34	78	Aged	F	High	C	7787	5.69	1.32	21.7	1.13	27.3	40.9	17.8	16.9	5699	2601
34	78	Aged	F	High	D	33703	6.38	1.48	23	0.93	15.9	56.2	19.6	22.1	5700	2707
35	27	Young	F	Standard	A	67791	9.5	1.9	29.5	10.2	36	37.6	17.1	32.2	4127	13513
35	27	Young	F	Standard	B	78342	11.2	2.22	31.6	13.7	38.8	44.3	11.3	38.8	4289	12566
35	27	Young	F	Standard	C	63438	10.5	1.94	32.6	14.4	34.3	32.9	21.4	34.9	4578	14933
35	27	Young	F	Standard	D	66633	10.1	1.83	32.5	13.4	34.4	38.1	17.9	36.2	4448	14581
38	71	Aged	M	Unk	A	55917	9.35	1.38	16.4	4.59	39.2	53.9	4.36	24.2	11934	5607
38	71	Aged	M	Unk	B	63993	20.3	3.21	21.2	6.64	55.4	41.7	1.83	39.9	10987	6677
38	71	Aged	M	Unk	C	82096	7.52	1.06	15.4	5.23	38.4	59.8	1.18	24.3	8542	5174
38	71	Aged	M	Unk	D	56584	6.78	0.8	13.1	4.74	30.5	68.1	1.69	21.8	6881	4926
40	69	Aged	F	High	A	33945	6.43	2.01	36.9	2.24	36.9	51.1	9.12	24.9	9711	4992
40	69	Aged	F	High	B	62938	8.44	1.74	35.3	3.03	36.8	48.7	11	27.8	11043	4789
40	69	Aged	F	High	C	54010	6.2	1.47	39.1	2.87	30.2	54.9	11.3	28.7	8671	5366
40	69	Aged	F	High	D	73518	6.56	1.72	34.2	3.3	31.6	44.8	17.7	26.7	9183	4637
44	22	Young	F	Standard	A	6220	11	1.5	34.4	15	24.8	65.6	7.73	39.4	11355	10822
44	22	Young	F	Standard	B	6389	8.37	0.52	33.6	19.3	30.1	68	0.93	35	5937	10315
44	22	Young	F	Standard	C	2501	8.24	0.6	26.7	10.2	24.3	72.3	3.4	31.1	5184	9351
44	22	Young	F	Standard	D	5919	11.4	1.28	30.7	14.5	31	63.5	4.14	33.5	8862	9092
46	67	Aged	M	Standard	A	28980	7.28	0.5	24.5	0.99	33.7	64.1	0.95	32.1	11095	2443
46	67	Aged	M	Standard	B	13897	8.81	0.71	20.8	1.06	35.6	51.1	8.82	27.2	21171	2044
46	67	Aged	M	Standard	C	14784	7.29	0.66	28.8	1.11	40	53.2	2.97	29.6	13876	2775
46	67	Aged	M	Standard	D	30884	8.76	0.59	20.9	1.11	18.7	76	3.25	26.5	12705	2049
50	67	Aged	F	Unk	A	21182	5.44	1.09	30.7	3.04	32.9	45	13.1	35.2	9872	3288
50	67	Aged	F	Unk	B	26817	6.89	1.11	27.7	3.3	39	44.6	8.98	35.1	10665	3196
50	67	Aged	F	Unk	C	24620	6.26	0.97	25.8	2.73	34.2	41.8	13.6	29.5	10707	3316
50	67	Aged	F	Unk	D	21811	6.32	1.69	26.9	2.68	30.2	31.1	25.8	33.5	12898	2953
52	73	Aged	F	Unk	A	105846	11.3	1.81	23.3	2.44	23.7	63.8	9.16	23.1	8597	2983
52	73	Aged	F	Unk	B	97953	11	1.53	24.1	2	25	69.4	3.19	26.2	6777	3277
52	73	Aged	F	Unk	C	108758	11.5	1.61	24.4	3.5	25.4	63.3	8.14	25.9	9020	3183
52	73	Aged	F	Unk	D	62726	10.9	1.59	25.4	1.75	26.8	67.6	3.56	26.3	7793	3207
57	70	Aged	F	High	A	23096	14.6	1.54	23.8	1.37	34.2	37.7	19.7	29.4	15328	2442
57	70	Aged	F	High	B	34767	14.4	1.12	17.9	1.24	35	58.5	3.33	32.6	9952	1828
57	70	Aged	F	High	C	11461	17.6	1.71	22.1	2.83	23.8	65.9	7.64	31.6	13085	2284
57	70	Aged	F	High	D	14911	14.9	1.86	21.2	2.03	27.4	57	12	25.8	15384	2214
58	79	Aged	F	High	A	53790	2.02	0.078	58.3	1.66	67.7	20.5	6.63	64.7	6965	15444
58	79	Aged	F	High	B	29501	1.39	0.051	62.5	2.43	72.5	24.1	1.22	63.3	5591	16730
58	79	Aged	F	High	C	69947	2.07	0.071	61	4.21	68.4	18.8	5.38	68.9	6527	17053
58	79	Aged	F	High	D	52382	1.72	0.059	60.1	5	60.6	32.4	2.67	66.8	4736	17485
62	67	Aged	F	High	A	99453	9.37	2.48	40	7.68	40.3	54.8	3.09	29	14915	5173
62	67	Aged	F	High	B	92905	8.47	2.5	40.4	8.75	40.7	56.3	1.53	29.5	12677	5460
62	67	Aged	F	High	C	48136	7.45	1.24	33.6	5.99	30.8	59.6	6.58	22.8	10688	4218
62	67	Aged	F	High	D	87656	7.22	1.42	39.1	7.27	33	65	0.85	27.8	7449	5119
66	67	Aged	F	High	A	67749	12.7	1.93	48.6	1.2	46.6	33.5	13.5	43.1	13598	6808
66	67	Aged	F	High	B	38886	12.9	1.57	41.6	2.4	38.8	44.2	11.4	39.4	13015	5669
66	67	Aged	F	High	C	71164	11.1	1.53	48.2	3.24	43.2	40.2	11.7	40.3	12219	6682
66	67	Aged	F	High	D	31149	11	1.65	47.2	1.57	44.2	43.4	8.66	41.9	12959	6319
69	67	Aged	F	High	A	30165	13.3	0.91	28.4	2.54	46.9	50.7	0.52	57.4	7283	8579
69	67	Aged	F	High	B	36393	12.6	0.75	25.7	3.36	47.9	49.4	0.79	54.1	8024	8190
69	67	Aged	F	High	C	11630	13.8	0.89	25.9	4.55	48.2	41.8	3.11	53.1	7655	8717
69	67	Aged	F	High	D	21033	14.4	1.03	23.5	2.94	49.5	36	7.67	50.9	11374	7656
71	72	Aged	M	High	A	7628	20.3	1.53	30.9	2.65	22.3	63	10.5	36.7	8704	2969
71	72	Aged	M	High	B	4780	19.2	3.03	35.6	3.92	27.9	53.2	12.8	39.8	12423	3609
71	72	Aged	M	High	C	8117	19.6	2.93	28.6	3.02	20.6	60.1	14.8	34.9	11318	3769
71	72	Aged	M	High	D	10843	16	2.15	32.9	3	12.9	48	28.6	39	8159	3174
72	68	Aged	F	High	A	20524	5.53	1.33	35.4	6	29.4	29	26.1	28.7	10318	3722
72	68	Aged	F	High	A	40354	10.8	1.06	37.3	1.14	44	48.6	4.76	23.1	14413	4499
72	68	Aged	F	High	B	18355	7.24	1.47	32.3	10.6	24	38.4	23.6	27.6	10209	3749
72	68	Aged	F	High	B	106424	11.9	1.17	36.7	2.03	43.1	53	2.19	24.3	13284	4548
72	68	Aged	F	High	C	23579	5.25	0.87	31.6	10.1	28.9	53.2	9.37	31.7	8082	3594
72	68	Aged	F	High	C	53865	11	0.76	30.4	1.3	33.7	57.2	6.14	19.1	12234	3628
72	68	Aged	F	High	D	22839	7.57	1.83	34.8	7.64	30.3	27	24.6	26.7	11154	3889
72	68	Aged	F	High	D	82215	9.33	0.72	36.3	1.97	36.7	61.3	1.11	24.3	8290	4503
73	67	Aged	F	High	A	62481	6.92	1.28	30.2	10.3	41.8	53.9	2.87	22.2	7547	4274
73	67	Aged	F	High	B	107823	6.94	1.54	45.2	13.2	44.4	40.1	10.6	28.7	7148	7102
73	67	Aged	F	High	C	139496	8.12	2.09	49.6	11.9	57.6	33.4	5.02	35.1	8783	7579
75	68	Aged	F	Unk	A	24887	12	1.57	25.4	0.9	48.8	22.5	19.8	29.9	15581	2718
75	68	Aged	F	Unk	B	10956	9.65	1.21	24.5	1.32	51.7	24.2	15.6	33.3	16873	2465
75	68	Aged	F	Unk	C	38959	16.8	1.77	18.1	1.37	39.9	35.2	19.8	25.8	17687	1967
75	68	Aged	F	Unk	D	31643	15.9	2.39	25	1.49	44.9	24.7	21.6	35.1	17438	2683
77	67	Aged	F	High	A	36428	7.76	1.49	21.8	7.04	27.4	44.7	20.1	20.4	10460	3302
77	67	Aged	F	High	B	59307	10.2	2.07	26.6	10.3	34.3	38.4	18.2	25.1	14856	3719
77	67	Aged	F	High	C	38674	8.87	1.48	24.1	9.47	35.1	40.2	17.3	23.8	11177	3193
78	72	Aged	M	High	A	11171	13	2.66	40.1	2.21	26.4	59.7	9.8	35.1	16332	5608
78	72	Aged	M	High	B	51750	16.1	1.7	41.5	7.71	28.2	61.8	7	39.6	10613	6301
78	72	Aged	M	High	C	16124	15.6	2.42	36	5.35	19.5	57.5	17.8	32.2	13430	5275
78	72	Aged	M	High	D	18226	15.5	2.13	28.3	1.81	9.92	72.6	14.8	31.7	10700	3673
81	71	Aged	F	High	A	26873	11.9	1.52	31.7	6.16	45	43.1	6.13	42.3	12343	9613
81	71	Aged	F	High	B	28961	11.2	1.08	29.1	6.33	35.2	59.6	2.16	39.1	7353	9566
81	71	Aged	F	High	C	32169	14.5	2.13	30	7.6	43.7	47	4.66	42.4	11941	9054
81	71	Aged	F	High	D	39384	11.9	1.61	28.6	5.33	39.6	56	1.81	37.9	10109	8642
82	68	Aged	F	Unk	A	30958	8.54	1.6	18.4	3.97	41.9	40.5	12.6	26.2	15181	2091
82	68	Aged	F	Unk	B	19117	6.14	1.16	24	6.56	44.2	28.5	16.5	28.6	13741	2932
82	68	Aged	F	Unk	C	28645	10.6	2.12	26.1	6.7	46.1	36.5	12.2	33.5	16754	2844
82	68	Aged	F	Unk	D	44202	11.6	1.48	25.7	3.22	33.7	31.8	23.6	32.5	13938	2787
83	67	Aged	F	High	A	63349	8.37	1.15	15.4	2.85	42.4	54.9	1.85	29.8	12335	5373
83	67	Aged	F	High	B	20912	6.11	1.06	14.7	5.4	40.3	58	0.94	30.1	8367	5727
83	67	Aged	F	High	C	17552	6.3	1.27	15.4	3.53	42.5	52.4	3.35	28.8	12904	5662
83	67	Aged	F	High	D	59089	7.36	1.1	15.2	2.9	38.7	59.5	1.29	29.8	10768	5322
86	76	Aged	M	High	A	17228	6.47	1.24	24.5	0.63	37.4	50.4	9.69	21.1	13447	2626
86	76	Aged	M	High	B	8810	8.74	1.04	29.4	2.47	38.6	34.2	18.7	28.2	15366	3259
86	76	Aged	M	High	C	15481	10.9	1.74	28.4	1.18	44	52.8	1.83	28.4	11758	2818
86	76	Aged	M	High	D	57162	10.6	1.75	28.5	1.42	40.9	46.7	9.47	29.1	17590	2888
87	69	Aged	F	High	A	14254	3.89	0.28	26.7	1.08	10.8	85.7	1.26	32.1	4366	2737
87	69	Aged	F	High	B	12072	6.88	1.99	40.4	2.17	40	57.8	0.48	47.4	7376	4939
87	69	Aged	F	High	C	49178	7.79	2.09	40.5	2.69	41	56.7	0.97	44.6	9727	4617
87	69	Aged	F	High	D	24632	2.98	0.15	26.7	0.95	1.36	96.6	0.82	38.8	3706	2927
88	75	Aged	M	High	A	17242	8.84	0.86	22.7	5.77	30.9	56.4	8.52	13.2	2888	7870
88	75	Aged	M	High	B	22632	7.17	0.84	25.2	7.83	33.8	54.4	8.45	16.7	2756	7099
88	75	Aged	M	High	C	31934	8.17	0.98	24.6	9.58	29.6	61.6	6.59	18.9	2999	7577
90	69	Aged	F	Standard	A	41011	8.62	1.57	41.1	1.98	44	48.1	4.67	36.4	12699	5302
90	69	Aged	F	Standard	B	19606	7.01	1.65	41.9	2.77	48.3	40.9	5.97	38.1	14910	5698
90	69	Aged	F	Standard	C	90879	10.3	1.22	43.5	3.01	46.3	48	3.08	41.3	12829	5623
91	66	Aged	F	High	A	10154	8.11	1.09	35.1	6.2	47.8	51.4	0.36	33.5	7380	9604
91	66	Aged	F	High	B	34730	10.2	1.01	46.4	10.2	55.4	42.9	0.48	39.8	7299	13354
91	66	Aged	F	High	C	28784	11.8	1.21	43.1	11.6	53.9	44.3	0.53	41.1	8532	12239
91	66	Aged	F	High	D	12826	10.3	1.1	35.6	9.89	37.6	60.7	0.45	37.9	7464	9962
92	65	Aged	F	Unk	A	93484	18.6	2.36	15.2	2.71	12.7	70	14.7	30.1	11944	1830
92	65	Aged	F	Unk	B	74535	18.2	2.01	16.1	2.5	11.2	40.8	41.9	29.7	12135	1883
92	65	Aged	F	Unk	C	93496	20.1	2.73	18.1	2.61	22.1	57.3	16.6	30.9	13429	2098
93	69	Aged	F	High	A	29608	13.6	3.15	32.4	4.58	34.5	44.1	13.6	18.5	7990	4145
93	69	Aged	F	High	B	41745	15.9	2.83	46	6.94	35.8	26	21.8	25.9	11147	6096
93	69	Aged	F	High	C	40634	16	2.64	42.4	5.5	40.5	31	16.5	21.7	9201	5213
94	65	Aged	F	High	A	79881	7.4	0.93	13	2.49	42.1	55.6	1.78	32.4	11196	4528
94	65	Aged	F	High	B	145404	10.6	1.21	13.4	2.29	44.4	49.3	4.49	31.6	12649	4622
94	65	Aged	F	High	C	69049	10.3	1.09	15.3	2.41	47.5	49.4	2.24	31.5	12507	5000
94	65	Aged	F	High	D	32429	10.8	1.19	15.4	1.31	45.8	50.1	2.86	33.5	10903	5074
96	65	Aged	M	High	A	102141	11.2	1.65	41	10.2	40.3	49	7.79	44.4	5739	9398
96	65	Aged	M	High	B	84112	12.4	2.65	38.2	12.1	44.1	47.7	5.65	42.6	6427	8328
96	65	Aged	M	High	C	120901	12.6	1.94	35.7	12	47.1	46.5	4.22	39.7	7591	6670
96	65	Aged	M	High	D	108714	12.4	2.16	39.8	9.31	48.2	44.1	4.98	45.6	6299	8214
97	68	Aged	M	High	A	7136	8.17	1.99	27.1	1.37	32.6	51.5	9.95	31.6	12961	3804
97	68	Aged	M	High	B	49175	8.53	1.59	30.1	1.53	17.1	77.7	2.57	38	8131	4242
97	68	Aged	M	High	C	82627	16.8	1.04	24.7	1.95	44.3	51.9	1.29	30.9	12658	3153
97	68	Aged	M	High	D	34011	9.95	2.15	29.4	1.6	22.4	71.2	3.04	38.2	7133	4577
99	67	Aged	M	Standard	A	62202	11.9	1.82	35.6	5.22	27.9	29.7	24.1	16.7	4397	10432
99	67	Aged	M	Standard	B	56725	11.1	1.66	35.6	6.52	32.4	34.5	20.6	16.6	4028	11117
99	67	Aged	M	Standard	C	60098	10.5	1.64	34.4	5.4	28.3	33.2	24.2	15.9	4360	9395
99	67	Aged	M	Standard	D	49085	11.4	1.41	36	5.17	38	45.7	11.2	16.3	4325	13135
101	69	Aged	F	High	A	42726	15.5	1.25	18.6	0.91	31.8	39.6	20.8	15.3	17170	2237
101	69	Aged	F	High	B	102259	17.2	0.98	21.1	2.72	31.6	58	7.79	21.2	12211	2876
101	69	Aged	F	High	C	70333	11	1.58	28.9	2.23	32.3	60.7	4.17	34.2	10735	4284
101	69	Aged	F	High	D	94241	17.2	1.19	22.6	1.4	29.7	65	3.54	17.5	11251	2653
102	73	Aged	M	High	A	33699	32.9	1.1	30.3	0.97	12.8	45.9	34.9	23	19884	3224
102	73	Aged	M	High	B	48559	31	1.11	28.7	0.76	12.3	81.6	3.87	23.5	12924	3067
102	73	Aged	M	High	C	44382	32.4	1.28	28.9	1.13	14.8	76.6	5.92	23.6	17428	3027
107	83	Aged	M	High	A	10086	9.47	2.82	47.9	2.83	27.9	45.3	18.8	33	17730	6424
107	83	Aged	M	High	B	93665	9.4	1.83	47.5	3.18	29.8	62.5	5.11	35	12534	6418
107	83	Aged	M	High	C	73685	7.11	1.49	42.8	2.71	24.6	70.1	3.65	32.5	10299	5748
107	83	Aged	M	High	D	848	5.31	0.71	42.2	2.22	20	31.1	33.3	26.7	8540	5440
108	66	Aged	M	High	A	30618	15.7	1.71	19.5	1.7	25.7	67.3	4.49	38.1	11065	2149
108	66	Aged	M	High	B	15529	17.9	2.16	24.1	2.34	24.7	58.9	12.2	42.2	15792	2759
108	66	Aged	M	High	C	22547	16.5	2.2	26	1.1	27.2	42.5	22	43	17146	2694
109	67	Aged	F	High	A	36846	6.07	1.45	33.3	8.37	36	31.5	20.2	18.3	9130	4992
109	67	Aged	F	High	B	48629	6.9	1.43	30.7	10.7	40	39.5	13.2	17.1	9976	4452
109	67	Aged	F	High	C	46600	7.17	1.65	35.3	10.7	41.8	28.2	18.2	19.1	11822	4921
112	72	Aged	F	High	A	55245	6.88	1.7	45.6	3.18	35	58.1	3.95	29.6	12761	5606
112	72	Aged	F	High	B	77412	7.82	1.77	45.7	2.92	36.6	54.6	4.97	29.7	13791	5527
112	72	Aged	F	High	C	59794	5.19	1.09	38.8	3.48	17.2	68	9.55	28.5	9595	4977
112	72	Aged	F	High	D	42576	9.9	1.62	38.1	1.68	26.1	52.8	13	24.3	10265	4784
113	80	Aged	F	High	A	16762	12	2.3	23.3	3.07	31.3	55.4	9.51	15.5	13255	2452
113	80	Aged	F	High	B	42371	11.2	2.34	18.2	2.84	17.7	73.8	6.3	15.5	10738	1994
113	80	Aged	F	High	C	83981	14.3	2.56	19.6	2.58	33.8	61	3.24	18.2	11882	2112
117	68	Aged	F	High	A	114614	8.57	1.23	23.2	6.39	25.3	68.7	4.04	25.7	12483	2331
117	68	Aged	F	High	B	29703	10.7	0.94	19.3	6.16	33.1	53.9	8.97	23.4	16279	1983
117	68	Aged	F	High	C	57384	7.9	0.99	22.9	6.09	19.4	77.7	1.72	28.5	9599	2315
117	68	Aged	F	High	D	50836	8.33	1.07	19.7	5.55	25.5	67.9	4.65	24.5	13632	2099
118	26	Young	F	Standard	A	45456	12	3.09	26	10	32.2	57.6	6.32	18.8	7850	3825
118	26	Young	F	Standard	B	27154	10.2	2.05	19.6	10.5	43.8	42.3	7.3	12	8539	2978
118	26	Young	F	Standard	C	36513	12.2	3.6	23.9	12.2	49.8	38.6	6.38	16.7	11822	3417
121	30	Young	F	Unk	A	18541	10.3	1.67	13.4	6.45	32.2	64	2.62	24.7	12925	4766
121	30	Young	F	Unk	B	66024	10.2	2.05	14.6	6.38	45.3	44.6	6.07	35.4	16662	5085
121	30	Young	F	Unk	C	99434	12.5	2.47	11.2	4.54	42.7	52.1	3.22	32.4	16767	4377
121	30	Young	F	Unk	D	96141	12.3	1.95	11.7	4.95	41.8	56.7	0.77	31.3	11029	4516
128	32	Young	M	Unk	A	8198	15.9	2.67	30.6	2.84	29.8	48.8	15.5	22.7	20147	3661
128	32	Young	M	Unk	B	36853	16.2	1.51	25.4	3.45	33.8	63.5	1.59	24.7	14480	3020
128	32	Young	M	Unk	C	27871	14.2	1.48	27	3.45	24.7	71.9	1.36	26.3	13236	3238
128	32	Young	M	Unk	D	38218	13.4	1.21	28.6	4.6	20.1	77.5	0.94	28.7	7613	3480
129	32	Young	M	Standard	A	47600	5.93	0.55	31.1	16.2	11	75.4	12.6	27.4	4222	8557
129	32	Young	M	Standard	B	82150	10.2	1.2	36.2	21.9	40.8	54.4	3.51	35.6	7464	9864
129	32	Young	M	Standard	C	128198	9.13	1.09	34	18.1	36.3	59.5	3.12	37.1	7577	8269
129	32	Young	M	Standard	D	75329	8.37	0.56	32.6	17.3	25.7	66.4	6.92	33.8	5127	9614
130	24	Young	M	Standard	A	19158	7.43	0.6	36.4	2.53	23.9	72.5	2.67	26.5	8396	4053
130	24	Young	M	Standard	B	107606	7.87	0.5	38.4	4.85	27.7	70.4	0.76	32.5	5910	4376
130	24	Young	M	Standard	C	29096	10.6	0.81	36.5	3.29	39.2	57.2	1.48	31.6	7394	4093
130	24	Young	M	Standard	D	34649	6.03	0.25	37.7	4.02	15.7	82.3	0.77	26.7	4720	4641
135	26	Young	M	Standard	A	21410	4.14	0.49	21.9	3.61	21.5	41.5	27.8	10.9	9178	2860
135	26	Young	M	Standard	B	40649	4.05	0.42	25.3	4.61	21.9	46.2	23.2	15.9	7225	3294
135	26	Young	M	Standard	C	35239	5.82	1.09	32.1	7.85	25.4	37.3	25.8	18.4	13242	4144
136	27	Young	M	Standard	A	70487	7.96	0.96	41.4	16.6	38	36.1	17.9	34.2	8731	6531
136	27	Young	M	Standard	B	104238	10.7	1.43	43	17.1	46.8	39.1	9.72	37.6	10523	6722
136	27	Young	M	Standard	C	66213	9.72	1.14	41.1	15.8	44.8	45.6	6.56	37.7	9579	5819
136	27	Young	M	Standard	D	70002	9.61	1.16	41	17.6	45.5	41.3	9.77	36.9	10896	5791
140	25	Young	F	Standard	A	15302	18.3	0.95	31.9	1.67	32	53.8	8.84	18.6	16738	4145
140	25	Young	F	Standard	B	23195	19.7	0.88	32.6	2.23	16.4	69.4	11	18	14298	4086
140	25	Young	F	Standard	C	45406	23.4	1.34	37.5	2.91	37.7	53.9	5.14	24.2	15258	4569
143	29	Young	M	Standard	A	34055	18.9	3.5	31.1	2.62	44.9	51.4	1.04	37.8	12418	3795
143	29	Young	M	Standard	B	25496	14.4	1.07	30.9	4.92	14.5	81.9	0.71	38.8	6349	4223
143	29	Young	M	Standard	C	42078	17.4	2.67	36.5	3.61	37.1	59.4	1.07	35.7	12206	4746
144	38	Young	F	Standard	A	63676	9.71	0.64	25.4	3.91	34.9	51.7	8.43	18.9	19879	2686
144	38	Young	F	Standard	B	66507	9.31	0.69	28.7	5.54	32	53.2	9.56	21	18822	3006
144	38	Young	F	Standard	C	42206	10.3	0.92	28.1	4.48	34.5	45.6	13.8	18.1	21839	2960
146	31	Young	F	Standard	A	31519	10.9	1.28	27.6	8.66	24.6	55.2	17	19	3790	13028
146	31	Young	F	Standard	B	23107	11.7	1.58	28	10.4	24.1	38	30.4	15.3	4795	8072
146	31	Young	F	Standard	C	4648	9.12	1.53	34.2	8.02	26.4	41	23.3	19.3	3406	11602
146	31	Young	F	Standard	D	15405	11.6	0.99	26.2	9.14	30.4	47.3	17.4	15.5	3845	9444
147	21	Young	F	Standard	A	43399	21.7	1.22	37.4	4.38	44.5	50.5	2.66	28.1	12265	5203
147	21	Young	F	Standard	B	89029	20.6	1.43	35.3	4.05	42.9	45.7	6.95	25.6	13450	4937
147	21	Young	F	Standard	C	25408	17.1	0.78	31	2.33	36	47.4	10.7	20.8	13225	4209

## Sheet: Figure 7B
	Control	Aged
OTII of CD4	4.42	12
	1.18	12.9
	4.37	14.7
	3.3	6.92
	4.05	15.2
		13.1
		5.48
TfhFull	38.7	16.7
	43.9	44.4
	38.3	41.4
	40.6	35.6
	37.1	34.5
		39.2
TfhEx, Experiment 1	7.38	5.01
	3.51	7.53
	10.8	5.22
	10.4	4.13
	12.2	5.22
		7.05
		5.11
TfhEx, Experiment 2	31.7	3.74
	8.85	5.92
	16.8	3.25
		11.5
TfhEx, Experiment 3	4.6	6.85
	6.35	3.39
	8.7	4.7
	6.41	3.57
	5.67
	3.48
	8.33
	9.95

## Sheet: Figure 7D-H
	Donor	Control			Aged
CD4 cell count	HC3	22850	30126	29419	21094	21635	19380
	HC4	18095	16307		10159	9969
	HC7	16504	16870		14054	12990
	HC9	5498	5684		6183	6520
	HC10	11451	11080		11185	9641
	HC11	15272	16116		13215	13922
Viability	HC3	71.7	75.7	72.4	63	67.8	70.3
	HC4	56.6	60.9		47	48
	HC7	64.2	66.2		55.7	56.4
	HC9	41.5	46.8		47.5	50.8
	HC10	59.3	61.1		58.5	56.4
	HC11	59	64.3		60	63.4
%Tfh1	HC3	49.2	46.8	47.4	37.2	39.3	36.1
	HC4		32.8	37.4	27.4	28.8
	HC7		63.7	60.8	49.6	49.1
	HC9		37.2	42.7	31.1	31.3
	HC10		56.7	57.8	48.2	50.4
	HC11		47.5	44.3	36.4	39.7
%Tfh2	HC3	42.3	45.1	44.5	50.2	48.8	51.3
	HC4		29	41.2	42.6	42.3
	HC7		22.3	25.3	25	27.7
	HC9		42.5	42.8	41.3	48.3
	HC10		29.9	31.7	32.6	30.9
	HC11		35.6	43	44.8	46.7
%Tfh17	HC3	4.21	3.76	4.36	7.18	6.57	7.91
	HC4		22.1	13.5	20.7	20.1
	HC7		5.43	5.94	10.7	11.5
	HC9		13	8.84	18	13
	HC10		5.99	5.48	9.46	9.07
	HC11		9.32	7.29	11.9	7.58
PD1 MFI	HC3	117118	118380	125614	105493	117808	106484
	HC4		110478	82163	99868	94209
	HC7		169450	162227	162745	152747
	HC9		134725	139405	78711	97967
	HC10		92131	89589	90946	80735
	HC11		93934	72837	56659	56405
ICOS MFI	HC3	209999	232385	227521	351259	343725	343945
	HC4		361041	398167	533000	509000
	HC7		285718	310834	463000	453000
	HC9		386975	391065	524000	460000
	HC10		391352	366434	462000	461000
	HC11		291584	304339	361121	337564
CD40L MFI	HC3	2514	2876	2947	5418	6022	5783
	HC4		4768	4187	7993	8100
	HC7		4491	4499	6639	6531
	HC9		7166	7032	8174	7138
	HC10		4839	4849	6339	5826
	HC11		4717	4380	5744	5223
IL-21	HC3	86.2661	200.441	150.205	226.071	237.327	166.762
	HC4		427.252	681.198	1794.11	1320.61
	HC7		53.296	94.6272	278.381	371.338
	HC9		518.507	1007.31	669.878	609.381
	HC10		71.9995	94.3048	64.2845	66.462
	HC11		145.588	277.444	167.188	123.259
IL-4	HC3	75.0944	123.517	87.8882	141.59	178.48	140.237
	HC4		35.2748	65.1478	74.4226	72.1377
	HC7		10.706	11.5129	15.5016	16.6518
	HC9		82.8871	71.7785	82.5484	138.063
	HC10		30.2448	64.0176	31.6681	40.5695
	HC11		42.3992	35.0322	118.836	112.624
IFNg	HC3	104.041	206.368	186.183	602.025	513.096	522.008
	HC4		131.051	214.979	1177.25	616.021
	HC7		187.354	191.731	715.211	796.242
	HC9		262.665	307.542	774.006	665.999
	HC10		265.421	367.91	512.385	497.002
	HC11		390.671	414.834	1040.94	693.537
B cell class switching	HC3	17.6	13.5	13.1	11.2	12.2	12.6
	HC4		3.37	3.33	4.56	5.3
	HC7		4.28	4.38	3.96	4.45
	HC9		5.56	11.5	11.1	8.79
	HC10		12.1	7.62	5.76	4.18
	HC11		1.04	1.77	1.21	1.31
IgG Production	HC3	15.7584	15.1629	10.5169	1.74719	1.41011	2.13483
	HC4		10.4157	9.59551	11.3258	9.63483
	HC7		1.89326	0.247191	0.780899	0.814607
	HC9			34.1404	37.3427	25.5225
	HC10		1.53933	0.685393	0.00561798	0
	HC11		0	2.1236	0.651685	0.129213

## Sheet: Supplemental Figure 2
Day	Aged				Young				No Transfer
0	100	100	100	100	100	100	100		100	100	100
1	99.1489	101.181	99.177	98.374	98.7903	96.3855	99.5902		96.8	98.3539	100.376
2	100	99.2126	100	100	100.403	97.992	100.82		97.6	98.3539	98.8722
3	97.4468	98.0315	98.7654	97.9675	98.3871	96.7871	99.1803		96	96.7078	96.9925
4	92.766	95.6693	95.8848	95.935	94.3548	94.7791	95.4918		92	93.8272	90.6015
5	93.1915	98.4252	97.9424	97.9675	98.3871	99.5984	97.1311		89.2	94.6502	89.0977
6	87.234	92.126	95.4733	96.748	98.7903	99.1968	98.7705		84	92.5926	82.7068
7	81.2766	84.6457	88.8889	86.9919	91.129	92.7711	92.623		77.2	83.9506	76.6917
8	76.5957	78.3465	86.4198	81.3008	90.7258	95.1807	90.1639		77.2	81.07	76.6917
9	76.5957	78.3465	83.1276	76.8293	90.7258	99.1968	88.1148		77.2	76.5432	76.6917
10	76.5957	78.3465	85.5967	76.8293	93.1452	100.402	90.5738		77.2	76.5432	76.6917
11	76.5957	78.3465	93.4156	76.8293	95.9677	102.811	97.1311		77.2	76.5432	76.6917
12	76.5957	78.3465	95.0617	76.8293	97.5806	102.41	95.9016		77.2	76.5432	76.6917
13	76.5957	78.3465	97.1193	76.8293	99.1935	101.606	96.3115		77.2	76.5432	76.6917
